# Supplementary material for: Parsimony and Model-Based Analyses of Indels in Avian Nuclear Genes Reveal Congruent and Incongruent Phylogenetic Signals
Source: Biology (Basel). 2013 Mar 13;2(1):419–44. doi: 10.3390/biology2010419 (PMC4009869; doi:10.3390/biology2010419)
Supplement: Supplementary File 1 — Supplementary Information (ZIP, 104 KB) [file biology-02-00419-s001.zip]

Archive with 5 entries (4 files):
- biology-28592-supplementary-layout-final/
- biology-28592-supplementary-layout-final/supporting file 1.xlsx
- biology-28592-supplementary-layout-final/supporting file 2.doc
- biology-28592-supplementary-layout-final/supporting file 3.txt
- biology-28592-supplementary-layout-final/supporting file 4.txt
