# Supplementary material for: Parsimony and Model-Based Analyses of Indels in Avian Nuclear Genes Reveal Congruent and Incongruent Phylogenetic Signals
Source: Biology (Basel). 2013 Mar 13;2(1):419–44. doi: 10.3390/biology2010419 (PMC4009869; doi:10.3390/biology2010419)
Supplement: Supplementary File 1 — Supplementary Information (ZIP, 104 KB) [file biology-02-00419-s001.zip › biology-28592-supplementary-layout-final/supporting file 3.txt]

#NEXUS 

Begin trees;
[! Additional file 3

Trees from Yuri et al. "Parsimony and model-based analyses of indels in avian nuclear genes reveal congruent and incongruent phylogenetic signals"
This file contains the ML and MP trees estimated using gap characters.

Trees estimated using the ML criterion were identified by searching in GARLI and the optimizing
branch lengths using PAUP*. The added invariant characters were included in both the GARLI tree
search and the branch length estimation, which used the following likelihood setting:

paup> lset basefreq=equal rates=gamma shape=est;

The MP tree was estimated in PAUP* using the parsimony ratchet followed by TBR branch swapping.
The trees based upon gap data are:
	all_ML  = all gaps included
	ex1_ML  = gaps longer than 1bp
	ex12_ML = gaps longer than 2bp
	MPcons  = strict consensus of 30720 MP trees
]
tree all_ML  = [&U] ((((((((((((((((Acanthisitta:0.007745,(((((((Bombycilla:0.006049,(((((Fringilla:0.003497,Vidua:0.002292):0.000627,Ploceus:0.002695):0.000141,Passer:0.004913):0.001262,(Regulus:0.004086,Sylvia:0.004925):0.000241):0,Turdus:0.005604):0.000163):0.000378,Picathartes:0.004347):0.000680,Corvus:0.003544):0.000634,Malurus:0.006132):0.001311,Climacteris:0.005483):0.001348,Menura:0.004824):0.001999,(((((Dendrocolaptes:0.004583,Grallaria:0.003355):0.000498,Thamnophilus:0.004661):0.000358,Scytalopus:0.005485):0.001003,((Mionectes:0.002962,Tyrannus:0.003086):0.001313,Pipra:0.003162):0.002230):0.000929,((Pitta:0.006055,Sapayoa:0.004934):0.000563,Smithornis:0.005240):0.002310):0.001453):0.002149):0.005280,((((((Alcedo:0.010755,(Momotus:0.004719,Todus:0.005070):0.000457):0.000520,(Brachypteracias:0.004496,Coracias:0.004291):0.001021):0.000484,Merops:0.005505):0.000610,((Bucco:0.008442,Galbula:0.007314):0.001798,((Capito:0.006437,Megalaima:0.007598):0.002463,(Dryocopus:0.004168,Indicator:0.002500):0.002944):0.004453):0.001124):0.000568,((Bucorvus:0.002219,Tockus:0.005198):0.003662,(Phoeniculus:0.004157,Upupa:0.005710):0.007102):0.000861):0.000441,(((((Alisterus:0.001689,Psittacula:0.001509):0.000196,Micropsitta:0.002642):0.000254,(Chalcopsitta:0.002053,Platycercus:0.002395):0.000143):0.000585,Psittacus:0.002132):0.000593,Cacatua:0.001656):0.007247):9.827e-05):0.000481,Leptosomus:0.004769):0.000203,((Daptrius:0.001497,Falco:0.001936):0.001240,(Herpetotheres:0.000816,Micrastur:0.001017):0.000467):0.001147):0.000495,(((((Buteo:0.001237,Gampsonyx:0.002266):0.000221,Pandion:0.002249):0.000854,Sagittarius:0.002136):0.000296,(Cathartes:0.000405,Sarcoramphus:0.000273):0.000956):0.000102,Cariama:0.003122):0):0.000174,(((Colius:0.003339,Urocolius:0.003078):0.005675,(Pharomachrus:0.001791,Trogon:0.002093):0.005692):0.000170,((Phodilus:0.001513,Tyto:0.001505):0.001450,(Speotyto:0.002420,Strix:0.000910):0.001781):0.000535):6.664e-05):0.000899,Eudyptula:0.001967):0.000136,((Diomedea:0.001298,(Oceanodroma:0.002161,(Pelecanoides:0.001337,Puffinus:0.000810):0.000455):6.973e-05):6.691e-05,Oceanites:0.002085):0.000166):0.001467,(((Ardea:0.001724,Cochlearius:0.001739):0.001272,Eudocimus:0.001949):8.842e-05,((Balaeniceps:0.001239,Scopus:0.001846):0.000224,Ciconia:0.001684):4.956e-05):0.000140):0.000495,(((Anhinga:0.001675,Phalacrocorax:0.002247):0.000204,Morus:0.001556):0.001045,Fregata:0.002023):0.000233):0.000288,(Pelecanus:0.002246,(Phoenicopterus:0.001503,Podiceps:0.004338):0.000888):4.533e-05):0.000226,Gavia:0.002324):0.000699,((((((((((((Aegotheles:0.005875,(((Aerodramus:0.003486,Streptoprocne:0.002365):0.000901,Hemiprocne:0.003152):0.003563,(Colibri:0.004236,Phaethornis:0.002833):0.005228):0.000437):0.000415,(Caprimulgus:0.002921,Eurostopodus:0.002955):0.001685):0.000170,(Batrachostomus:0.003059,Podargus:0.003150):0.001906):6.463e-05,(Nyctibius_br:0.001385,Nyctibius_gr:0.000802):0.002088):9.643e-05,Steatornis:0.003206):0.000247,((Eurypyga:0.003009,Rhynochetos:0.002502):0.002829,(Phaethon_le:0.000290,Phaethon_ru:0.000570):0.003765):0.000122):9.325e-05,((((((Columba:0.003606,Geotrygon:0.001904):0.000446,Columbina:0.001654):0.000381,Otidiphaps:0.001456):0.000284,Treron:0.002152):0.004650,((Mesitornis:0.001590,Monias:0.001532):0.005214,(Pterocles:0.002372,Syrrhaptes:0.002457):0.003513):0.000145):8.462e-05,Opisthocomus:0.003840):9.005e-05):0.000477,(((Aramus:0.002928,Grus:0.001237):0.000846,Psophia:0.003628):0.000226,((Heliornis:0.006989,Sarothrura:0.008573):0.001267,(Himantornis:0.003769,Rallus:0.004027):0.003371):0.002986):0.001460):0,(((Arenaria:0.003806,((Jacana:0.003965,Rostratula:0.004138):0.000809,(Pedionomus:0.003694,Thinocorus:0.004151):0.001254):0.001456):0.001095,((Dromas:0.000833,Larus:0.002187):0.000649,Turnix:0.014297):0.000542):0.000680,(Burhinus:0.002350,((Charadrius:0.001400,Phegornis:0.001604):0.000478,Haematopus:0.001296):0.000376):0.000193):0.001010):0.000639,(Corythaeola:0.001865,Tauraco:0.002738):0.002217):0.000279,(((Centropus:0.006277,((Coccyzus:0.004201,Phaenicophaeus:0.001954):0.002128,Cuculus:0.003447):0.000804):0.000238,Coua:0.003307):0.000568,(Crotophaga:0.003548,Geococcyx:0.004209):0.001212):0.002840):0.000413,(Choriotis:0.001724,Eupodotis:0.001509):0.003136):0.000653):0.003348,(((Alectura:0.002529,Megapodius:0.003128):0.004144,((Colinus:0.007766,(((Coturnix:0.005583,Gallus:0.002833):0.001110,Rollulus:0.004396):0.001054,Numida:0.003233):0.001141):0.004403,Crax:0.006238):0.001136):0.002376,(((((Anas:0.000937,Aythya:0.000180):0.001439,((Biziura:0.002012,Malacorhynchus:0.002391):0.000289,Oxyura:0.002537):0.000282):0.000157,Anser:0.001413):0.004592,Anseranas:0.002261):0.000877,Chauna:0.003090):0.000691):0.003674):0.011046,((Apteryx:0.001586,(Casuarius:0.000708,Dromaius:0.000752):0.001247):0.000270,(((Crypturellus:0.004203,Tinamus:0.003380):0.001488,Eudromia:0.005625):0.000433,Nothoprocta:0.005230):0.005788):0.000300):0.000306,Rhea:0.005619,Struthio:0.003023);
tree ex1_ML  = [&U] (((((((((((((((((((((((Acanthisitta:0.008290,(((((((Bombycilla:0.006114,((((Fringilla:0.003649,Vidua:0.001873):0.000689,Ploceus:0.002776):0.000217,Passer:0.004987):0.001274,((Regulus:0.004054,Sylvia:0.004763):0.000299,Turdus:0.005187):3.240e-05):0.000191):0.000425,Picathartes:0.004723):0.000742,Corvus:0.003338):0.000401,Malurus:0.005822):0.001384,Climacteris:0.005290):0.001090,Menura:0.004046):0.002393,((((Dendrocolaptes:0.004809,(Grallaria:0.003103,Scytalopus:0.005214):0.000514):0.000203,Thamnophilus:0.004192):0.001145,((Mionectes:0.002938,Tyrannus:0.003189):0.001210,Pipra:0.002804):0.002563):0.001078,((Pitta:0.006072,Sapayoa:0.004820):0.000683,Smithornis:0.004984):0.002596):0.001424):0.001214):0.005828,((((((Alcedo:0.011462,(Momotus:0.005251,Todus:0.004464):0.000362):0.000393,(Brachypteracias:0.004754,Coracias:0.003772):0.001000):0.000592,Merops:0.005454):0.000668,((Bucorvus:0.002133,Tockus:0.004911):0.003816,(Phoeniculus:0.003740,Upupa:0.005582):0.007448):0.000681):0.000456,((Bucco:0.008863,Galbula:0.007198):0.001866,((Capito:0.006791,Megalaima:0.007575):0.002819,(Dryocopus:0.004721,Indicator:0.002270):0.002939):0.004964):0.001204):0.000366,(((((Alisterus:0.001519,Psittacula:0.001441):0.000266,Micropsitta:0.002712):0.000243,(Chalcopsitta:0.002232,Platycercus:0.002395):0.000195):0.000386,Psittacus:0.002214):0.000776,Cacatua:0.001744):0.007720):0):0.000475,Leptosomus:0.004409):0.000418,((Daptrius:0.001377,Falco:0.002043):0.001176,(Herpetotheres:0.000883,Micrastur:0.001029):0.000454):0.001119):0.000557,Cariama:0.003404):0.000193,((Colius:0.003501,Urocolius:0.002984):0.005874,(((Diomedea:0.001394,(Oceanodroma:0.001919,(Pelecanoides:0.001478,Puffinus:0.000727):0.000478):9.029e-05):7.586e-05,Oceanites:0.002003):0.000226,Eudyptula:0.001917):7.968e-05):0):0.000226,((Phodilus:0.001318,Tyto:0.001396):0.001308,(Speotyto:0.002681,Strix:0.001052):0.001695):0.000557):0,(((((Buteo:0.001146,Gampsonyx:0.002381):0.000215,Pandion:0.002038):0.001002,Sagittarius:0.002126):0.000308,(Cathartes:0.000487,Sarcoramphus:0.000238):0.001080):6.614e-05,(Pharomachrus:0.001936,Trogon:0.002293):0.006212):7.384e-05):0.001465,(Nyctibius_br:0.001406,Nyctibius_gr:0.000949):0.002041):0.000580,Steatornis:0.003112):0,(((Aegotheles:0.006016,(((Aerodramus:0.003405,Streptoprocne:0.002536):0.000773,Hemiprocne:0.003252):0.003822,(Colibri:0.003993,Phaethornis:0.002822):0.006081):0.000497):0.000288,(Caprimulgus:0.002787,Eurostopodus:0.002700):0.001915):0.000221,(Batrachostomus:0.003074,Podargus:0.003118):0.001910):7.176e-05):0.000570,((Eurypyga:0.002992,Rhynochetos:0.002430):0.002647,(Phaethon_le:0.000371,Phaethon_ru:0.000758):0.003370):0.000166):0.000357,Opisthocomus:0.003566):0.000380,(Mesitornis:0.001694,Monias:0.001645):0.005269):0.000173,(((((Columba:0.002762,Geotrygon:0.001674):0.000405,Columbina:0.001643):0.000475,Otidiphaps:0.001166):0.000244,Treron:0.002169):0.004691,(Pterocles:0.002581,Syrrhaptes:0.002555):0.003395):9.227e-05):0.000697,(Phoenicopterus:0.001532,Podiceps:0.004389):0.000944):0.000702,(Choriotis:0.001923,Eupodotis:0.001260):0.003113):0.000344,(((((Aramus:0.003091,Grus:0.001407):0.001031,Psophia:0.003881):0.000288,((Heliornis:0.006985,Sarothrura:0.007201):0.001342,(Himantornis:0.003619,Rallus:0.003763):0.003146):0.002788):0.001339,(Corythaeola:0.001802,Tauraco:0.002594):0.002280):0.000219,(((Arenaria:0.003377,((Jacana:0.003944,Rostratula:0.004353):0.000672,(Pedionomus:0.004025,Thinocorus:0.004148):0.001358):0.001554):0.001189,((Dromas:0.000810,Larus:0.002161):0.000680,Turnix:0.014998):0.000451):0.000831,(Burhinus:0.002383,((Charadrius:0.001303,Phegornis:0.001654):0.000545,Haematopus:0.001529):0.000431):0.000171):0.000859):0.000245):0.000265,(((Centropus:0.005981,Coua:0.003232):0.000249,((Coccyzus:0.003981,Phaenicophaeus:0.001920):0.002104,Cuculus:0.003255):0.000649):0.000548,(Crotophaga:0.003533,Geococcyx:0.004057):0.001193):0.002976):0.000149,((((Anhinga:0.001785,(Morus:0.001512,Phalacrocorax:0.002330):0.000229):0.001152,Fregata:0.002060):0.000202,(((Ardea:0.001804,Cochlearius:0.001828):0.001055,Eudocimus:0.001929):9.393e-05,(((Balaeniceps:0.001211,Scopus:0.001793):7.071e-05,Pelecanus:0.001632):0.000195,Ciconia:0.001483):8.398e-05):0.000131):0.000168,Gavia:0.001819):0.000151):0.003040,(((Alectura:0.002456,Megapodius:0.002941):0.004397,((Colinus:0.007845,(((Coturnix:0.005138,Gallus:0.002767):0.001248,Rollulus:0.004050):0.000832,Numida:0.003131):0.000772):0.004584,Crax:0.006209):0.001016):0.002649,(((((Anas:0.000802,Aythya:0.000172):0.001561,Anser:0.001174):0.000123,((Biziura:0.001937,Malacorhynchus:0.002529):0.000368,Oxyura:0.002258):0.000210):0.004142,Anseranas:0.002149):0.000698,Chauna:0.002542):0.000655):0.003611):0.010863,((Apteryx:0.001461,(Casuarius:0.000702,Dromaius:0.000507):0.001218):0.000200,(((Crypturellus:0.004605,Tinamus:0.002982):0.001624,Eudromia:0.005379):0.000543,Nothoprocta:0.005339):0.006019):0.000262):0.000341,Rhea:0.005659,Struthio:0.002829);
tree ex12_ML = [&U] ((((((((((((((((((Acanthisitta:0.008033,(((((((Bombycilla:0.005356,(((((Fringilla:0.003577,Vidua:0.001834):0.000778,Ploceus:0.002617):0.000272,Passer:0.004757):0.000919,Turdus:0.005247):0,(Regulus:0.003925,Sylvia:0.004327):0.000262):0.000229):0.000514,Picathartes:0.004446):0.000765,Corvus:0.003190):0.000458,Malurus:0.005536):0.001465,Climacteris:0.005164):0.000691,Menura:0.003394):0.002570,(((((Dendrocolaptes:0.004276,Grallaria:0.003099):0.000621,Thamnophilus:0.004321):0.000339,Scytalopus:0.005478):0.000972,((Mionectes:0.002853,Tyrannus:0.003245):0.001284,Pipra:0.002698):0.002718):0.001083,((Pitta:0.005682,Sapayoa:0.004718):0.000655,Smithornis:0.004686):0.002317):0.001418):0.001155):0.005402,((Bucco:0.009126,Galbula:0.006887):0.001999,((Capito:0.006876,Megalaima:0.007564):0.002901,(Dryocopus:0.004481,Indicator:0.002194):0.002678):0.004490):0.001257):0.000160,((((((Alisterus:0.001295,Psittacula:0.001412):0.000223,Micropsitta:0.002399):0.000296,(Chalcopsitta:0.002343,Platycercus:0.002215):0.000233):0.000269,Psittacus:0.001970):0.000341,Cacatua:0.001388):0.007674,Leptosomus:0.004311):0):0.000500,(((((Alcedo:0.011264,(Momotus:0.004863,Todus:0.004255):0.000439):0.000365,(Brachypteracias:0.004571,Coracias:0.004055):0.000775):0.000386,Merops:0.005376):0.001017,((Bucorvus:0.002049,Tockus:0.004753):0.003565,(Phoeniculus:0.003621,Upupa:0.004455):0.007185):0.000719):0.000628,((Daptrius:0.001253,Falco:0.001989):0.001010,(Herpetotheres:0.000919,Micrastur:0.000816):0.000347):0.001175):0):0.000564,((((Diomedea:0.001352,Oceanodroma:0.001670):0,(Pelecanoides:0.001460,Puffinus:0.000640):0.000319):7.396e-05,Oceanites:0.001836):0.000193,Eudyptula:0.001857):0.000100):0.000298,((Phodilus:0.001266,Tyto:0.001377):0.001369,(Speotyto:0.002772,Strix:0.000991):0.001449):0.000427):0.000504,(Pharomachrus:0.001919,Trogon:0.002137):0.006046):0,(Cathartes:0.000557,Sarcoramphus:0.000204):0.001241):0.000505,(((Buteo:0.000915,Gampsonyx:0.002143):0.000178,Pandion:0.001942):0.000733,Sagittarius:0.002134):0.000196):0.000929,Cariama:0.003166):0.000310,(Colius:0.003329,Urocolius:0.002790):0.005552):0.000550,((((((Aegotheles:0.005470,(((Aerodramus:0.003316,Streptoprocne:0.002586):0.000781,Hemiprocne:0.002739):0.003702,(Colibri:0.003800,Phaethornis:0.002408):0.006059):0.000507):0.000340,(Caprimulgus:0.002399,Eurostopodus:0.002622):0.001398):6.819e-05,(Batrachostomus:0.003033,Podargus:0.002846):0.001770):7.909e-05,((((((((Columba:0.002359,Geotrygon:0.001526):0.000323,Columbina:0.001565):0.000438,Otidiphaps:0.001060):0.000270,Treron:0.002304):0.004770,(Pterocles:0.002596,Syrrhaptes:0.002456):0.003111):0.000195,Opisthocomus:0.003311):0.000147,(Mesitornis:0.001725,Monias:0.001596):0.005219):0.000193,((Eurypyga:0.003082,Rhynochetos:0.002045):0.002460,(Phaethon_le:0.000424,Phaethon_ru:0.000799):0.003261):0.000196):0.000257):0,Steatornis:0.003044):0.000363,(Nyctibius_br:0.001359,Nyctibius_gr:0.001120):0.001772):0.000374):0.000794,((((((Anhinga:0.001567,Phalacrocorax:0.002556):0.000200,Morus:0.001522):0.001175,Fregata:0.002057):0.000132,(((((Ardea:0.002012,Cochlearius:0.001773):0.000967,Eudocimus:0.001954):6.786e-05,(Balaeniceps:0.001203,Scopus:0.001768):0.000196):0,Ciconia:0.001503):0.000147,Pelecanus:0.001736):8.109e-05):9.092e-05,(Phoenicopterus:0.001634,Podiceps:0.003950):0.001044):9.451e-05,Gavia:0.001644):9.257e-05):0.000525,((((((Aramus:0.002877,Grus:0.001181):0.000595,Psophia:0.003430):0.000305,((Heliornis:0.007196,Sarothrura:0.007063):0.001186,(Himantornis:0.003643,Rallus:0.003566):0.002741):0.002827):0.001483,(Corythaeola:0.001605,Tauraco:0.002742):0.002162):0.000164,(((Arenaria:0.003175,((Jacana:0.004119,Rostratula:0.004329):0.000620,(Pedionomus:0.004110,Thinocorus:0.003929):0.001376):0.001470):0.001272,((Dromas:0.000921,Larus:0.002243):0.000575,Turnix:0.013518):0.000509):0.000808,(Burhinus:0.002402,((Charadrius:0.001281,Haematopus:0.001055):0.000377,Phegornis:0.002098):0.000386):0.000164):0.000970):0.000260,(((Centropus:0.005734,Coua:0.003079):0.000291,((Coccyzus:0.003823,Phaenicophaeus:0.002036):0.002034,Cuculus:0.003046):0.000782):0.000425,(Crotophaga:0.003511,Geococcyx:0.003879):0.001017):0.002965):0.000266):0,(Choriotis:0.002001,Eupodotis:0.001424):0.002843):0.003429,(((Alectura:0.002418,Megapodius:0.002452):0.004265,((Colinus:0.007670,(((Coturnix:0.004709,Gallus:0.002584):0.001286,Rollulus:0.004119):0.000965,Numida:0.002813):0.000617):0.004810,Crax:0.005593):0.000585):0.002549,((((((Anas:0.000654,Aythya:0.000130):0.001356,(Biziura:0.001962,Malacorhynchus:0.002265):0.000399):0.000226,Anser:0.000981):0,Oxyura:0.002274):0.003419,Anseranas:0.001872):0.000752,Chauna:0.002295):0.000694):0.003409):0.010264,((Apteryx:0.001274,(Casuarius:0.000615,Dromaius:0.000305):0.001247):0.000227,(((Crypturellus:0.004389,Tinamus:0.002849):0.001759,Nothoprocta:0.004991):0.000540,Eudromia:0.005110):0.006063):0.000312):0.000412,Rhea:0.004843,Struthio:0.002476);
tree MPcons  = [&U] (((Struthio,Rhea),((Dromaius,Casuarius),Apteryx)),(Nothoprocta,Eudromia,(Tinamus,Crypturellus)),(((Chauna,(Anseranas,(Oxyura,Malacorhynchus,Biziura,Anser,(Aythya,Anas)))),((Alectura,Megapodius),(Crax,((Numida,(Rollulus,(Gallus,Coturnix))),Colinus)))),((Podiceps,Phoenicopterus),((((((Phaethon_le,Phaethon_ru),(Rhynochetos,Eurypyga)),(((Pterocles,Syrrhaptes),(Mesitornis,Monias),((Otidiphaps,(Columbina,(Geotrygon,Columba))),Treron)),Opisthocomus)),(Steatornis,(((Nyctibius_br,Nyctibius_gr),(Eurostopodus,Caprimulgus)),((Podargus,Batrachostomus),(Aegotheles,((Hemiprocne,(Streptoprocne,Aerodramus)),(Phaethornis,Colibri))))))),(((Rallus,Himantornis),(Heliornis,Sarothrura)),(Psophia,(Grus,Aramus))),((((Eudyptula,(Oceanites,(Diomedea,(Oceanodroma,(Pelecanoides,Puffinus))))),(((Sarcoramphus,Cathartes),(Sagittarius,(Pandion,(Gampsonyx,Buteo)))),((Tyto,Phodilus),(Speotyto,Strix)))),((Leptosomus,Cariama),(((((Upupa,Phoeniculus),(Tockus,Bucorvus)),((((Capito,Megalaima),(Indicator,Dryocopus)),(Bucco,Galbula)),(Merops,((Coracias,Brachypteracias),((Todus,Momotus),Alcedo))))),((Cacatua,(Psittacus,((Platycercus,Chalcopsitta),(Micropsitta,Psittacula,Alisterus)))),(Acanthisitta,((((Sapayoa,Pitta),Smithornis),((Pipra,(Tyrannus,Mionectes)),(Thamnophilus,(Grallaria,Dendrocolaptes),Scytalopus))),(Menura,(Climacteris,(Malurus,(Corvus,((Picathartes,Sylvia),Bombycilla,Regulus,Turdus,(Fringilla,Passer,Ploceus,Vidua)))))))))),((Herpetotheres,Micrastur),(Falco,Daptrius))))),((Urocolius,Colius),(Pharomachrus,Trogon))),(((Haematopus,(Phegornis,Charadrius)),Burhinus),((Turnix,(Larus,Dromas)),(Arenaria,((Jacana,Rostratula),(Pedionomus,Thinocorus)))))),(((Geococcyx,Crotophaga),(((Cuculus,(Phaenicophaeus,Coccyzus)),Centropus),Coua)),(Tauraco,Corythaeola))),(Choriotis,Eupodotis),Gavia,Ciconia,Pelecanus,(Scopus,Balaeniceps),Eudocimus,(Cochlearius,Ardea),(Fregata,(Morus,Phalacrocorax,Anhinga)))));

End;
