# Supplementary material for: Parsimony and Model-Based Analyses of Indels in Avian Nuclear Genes Reveal Congruent and Incongruent Phylogenetic Signals
Source: Biology (Basel). 2013 Mar 13;2(1):419–44. doi: 10.3390/biology2010419 (PMC4009869; doi:10.3390/biology2010419)
Supplement: Supplementary File 1 — Supplementary Information (ZIP, 104 KB) [file biology-02-00419-s001.zip › biology-28592-supplementary-layout-final/supporting file 4.txt]

#NEXUS 

Begin trees;
[! Additional file 4

Bootstrap consensus trees from Yuri et al. "Parsimony and model-based analyses of indels in avian nuclear genes reveal congruent and incongruent phylogenetic signals"
This file contains the majority rule ML bootstrap trees estimated using gap characters,
nucleotides, and combined nucleotides and gap characters.

In all cases 600 bootstrap replicates were conducted and percentages of these replicates
are presented as node labels. These trees are majority rule consensus trees, not the optimal
trees given the ML criterion (those trees are presented in additional file 2).
The trees based upon gap data are:
	all_ML  = all gaps included
	ex1_ML  = gaps longer than 1bp
	ex12_ML = gaps longer than 2bp
	nuc_ML  = nucleotide data
	comb_ML = combined nucleotide and gap (all gaps) data
]
tree all_ML  = [&U] ((((((((((((((((((Acanthisitta,(((((((Bombycilla,((((Fringilla,Vidua)47.333,Ploceus)29.667,Passer)98.5,((Regulus,Sylvia)46.333,Turdus)5.167)35.5)58.5,Picathartes)88.667,Corvus)93.167,Malurus)99.833,Climacteris)99.667,Menura)100,(((((Dendrocolaptes,Grallaria)66.833,Thamnophilus)46.833,Scytalopus)100,((Mionectes,Tyrannus)100,Pipra)100)98,((Pitta,Sapayoa)68,Smithornis)100)100)99.167)100,((((((Alcedo,(Momotus,Todus)66.833)84.167,(Brachypteracias,Coracias)99.333)68.833,Merops)94.833,((Bucco,Galbula)100,((Capito,Megalaima)100,(Dryocopus,Indicator)100)100)98.667)81.5,((Bucorvus,Tockus)100,(Phoeniculus,Upupa)100)90.833)50.667,(((((Alisterus,Psittacula)49.833,Micropsitta)65.333,(Chalcopsitta,Platycercus)49.5)95,Psittacus)84.5,Cacatua)100)19.167)17.667,Leptosomus)18.333,((Daptrius,Falco)100,(Herpetotheres,Micrastur)99.333)100)25.833,Cariama)9,((((Buteo,Gampsonyx)69.333,Pandion)100,Sagittarius)97,(Cathartes,Sarcoramphus)100)37.5)20,((Pharomachrus,Trogon)100,((Phodilus,Tyto)100,(Speotyto,Strix)100)99.333)14.167)35.5,(((Diomedea,(Oceanodroma,(Pelecanoides,Puffinus)99.5)51.167)40.833,Oceanites)67.667,Eudyptula)29.5)26.333,(Colius,Urocolius)100)40.167,((((Anhinga,Phalacrocorax)43.167,Morus)100,Fregata)73.167,(((Ardea,Cochlearius)100,Eudocimus)61.167,(((Balaeniceps,Scopus)76.833,Pelecanus)54,Ciconia)27.167)34.833)32.667)14.667,Gavia)13.5,(Phoenicopterus,Podiceps)99.5)9.5,(((Centropus,((Coccyzus,Phaenicophaeus)100,Cuculus)99.167)56,Coua)95,(Crotophaga,Geococcyx)99.833)100)5.667,(((((((Aegotheles,(((Aerodramus,Streptoprocne)77.167,Hemiprocne)100,(Colibri,Phaethornis)100)78.833)89.333,(Caprimulgus,Eurostopodus)100)53.333,(Batrachostomus,Podargus)100)33.833,(Nyctibius_br,Nyctibius_gr)100)26.5,Steatornis)18.833,((((((((Columba,Geotrygon)91.333,Columbina)87,Otidiphaps)90.667,Treron)100,(Pterocles,Syrrhaptes)100)36.167,(Mesitornis,Monias)100)18,Opisthocomus)11.667,((Eurypyga,Rhynochetos)100,(Phaethon_le,Phaethon_ru)100)37)10.167)12.667,(((((Aramus,Grus)99.333,Psophia)89.5,((Heliornis,Sarothrura)91.667,(Himantornis,Rallus)100)100)100,(((Arenaria,((Jacana,Rostratula)100,(Pedionomus,Thinocorus)99.167)100)100,((Dromas,Larus)98,Turnix)92)94.333,(Burhinus,((Charadrius,Phegornis)78.167,Haematopus)98.333)57.833)100)15.333,(Corythaeola,Tauraco)100)14.333)8.167)15.667,(Choriotis,Eupodotis)100)100,(((Alectura,Megapodius)100,((Colinus,(((Coturnix,Gallus)97.333,Rollulus)97.833,Numida)96.333)100,Crax)99.5)100,(((((Anas,Aythya)100,((Biziura,Malacorhynchus)59.333,Oxyura)66.833)46,Anser)100,Anseranas)99.167,Chauna)98.667)100)100,((Apteryx,(Casuarius,Dromaius)100)94.667,(((Crypturellus,Tinamus)100,Eudromia)45.167,Nothoprocta)100)70.5)73.333,Rhea,Struthio)0;
tree ex1_ML  = [&U] (((((((((((((((((Acanthisitta,(((((((Bombycilla,(((Fringilla,Vidua)48,(Passer,Ploceus)25.667)99.5,((Regulus,Sylvia)59.333,Turdus)22.167)43.667)76.667,Picathartes)92.333,Corvus)86.333,Malurus)99.667,Climacteris)97.5,Menura)100,(((((Dendrocolaptes,Grallaria)48.833,Scytalopus)29.833,Thamnophilus)97.667,((Mionectes,Tyrannus)99.667,Pipra)100)95.667,((Pitta,Sapayoa)70.5,Smithornis)100)99.333)78)100,((Bucco,Galbula)100,((Capito,Megalaima)100,(Dryocopus,Indicator)100)100)93.667)43.667,((((((Alisterus,Psittacula)68.5,Micropsitta)58.333,(Chalcopsitta,Platycercus)64.5)77.5,Psittacus)90.5,Cacatua)100,Leptosomus)17)30.167,((((Alcedo,(Momotus,Todus)54.5)56.5,(Brachypteracias,Coracias)97.333)71,Merops)95.5,((Bucorvus,Tockus)100,(Phoeniculus,Upupa)100)91.167)63)18.833,((Daptrius,Falco)99.833,(Herpetotheres,Micrastur)99.833)99.667)31.833,(Pharomachrus,Trogon)100)19,((((((Buteo,Gampsonyx)54.333,Pandion)100,Sagittarius)90.5,(Cathartes,Sarcoramphus)100)42.5,((Phodilus,Tyto)100,(Speotyto,Strix)100)98.833)10.5,(Cariama,(((Diomedea,(Oceanodroma,(Pelecanoides,Puffinus)98.333)60.333)39,Oceanites)75.333,Eudyptula)38)7.833)3)26.833,(Colius,Urocolius)100)50.333,(((((Anhinga,Phalacrocorax)40.833,Morus)100,Fregata)80.667,(((Ardea,Cochlearius)100,Eudocimus)60.167,(((Balaeniceps,Scopus)75.5,Pelecanus)67.667,Ciconia)46.333)38.5)49.5,Gavia)13.667)11.833,(Choriotis,Eupodotis)99.667)6.167,(((((Aramus,Grus)99.333,Psophia)78,((Heliornis,Sarothrura)94.667,(Himantornis,Rallus)100)100)100,(Corythaeola,Tauraco)100)30.333,(((Arenaria,((Jacana,Rostratula)96.5,(Pedionomus,Thinocorus)95)100)99.667,((Dromas,Larus)97.167,Turnix)64.833)93.333,(Burhinus,((Charadrius,Phegornis)76,Haematopus)97)66.333)99.5)28.667)8.833,((((((Aegotheles,(((Aerodramus,Streptoprocne)54.333,Hemiprocne)100,(Colibri,Phaethornis)100)83)83.167,(Caprimulgus,Eurostopodus)98.333)67.5,((Batrachostomus,Podargus)100,Steatornis)42.5)19.833,((Eurypyga,Rhynochetos)100,(Phaethon_le,Phaethon_ru)100)36.667)10.167,((Nyctibius_br,Nyctibius_gr)100,Opisthocomus)33.667)9.333,((((((Columba,Geotrygon)77,Columbina)87.667,Otidiphaps)86.667,Treron)100,(Pterocles,Syrrhaptes)100)37.5,(Mesitornis,Monias)100)18.333)8)6.333,(Phoenicopterus,Podiceps)99.833)35.167,(((Centropus,Coua)64,((Coccyzus,Phaenicophaeus)100,Cuculus)93.833)84.5,(Crotophaga,Geococcyx)99.833)100)99.833,(((Alectura,Megapodius)100,((Colinus,(((Coturnix,Gallus)100,Rollulus)87.167,Numida)56.833)100,Crax)95.167)100,(((((Anas,Aythya)100,Anser)29.167,((Biziura,Malacorhynchus)58.333,Oxyura)48.5)100,Anseranas)98,Chauna)96.667)100)100,((Apteryx,(Casuarius,Dromaius)100)72.833,(((Crypturellus,Tinamus)98.667,Eudromia)55.833,Nothoprocta)100)88.833)76.833,Rhea,Struthio)0;
tree ex12_ML = [&U] (((((((((((((((((Acanthisitta,(((((((Bombycilla,((((Fringilla,Vidua)61.5,Ploceus)27.167,Passer)84.333,((Regulus,Sylvia)53.167,Turdus)19)44.5)72,Picathartes)94,Corvus)86.167,Malurus)99.667,Climacteris)78.167,Menura)100,(((((Dendrocolaptes,Grallaria)50,Scytalopus)31.5,Thamnophilus)98,((Mionectes,Tyrannus)99.333,Pipra)100)95.833,((Pitta,Sapayoa)53.667,Smithornis)100)98.667)86.667)100,((Bucco,Galbula)100,((Capito,Megalaima)100,(Dryocopus,Indicator)100)100)90.333)43.167,Leptosomus)11.5,(((((Alisterus,Psittacula)44,Micropsitta)49.667,(Chalcopsitta,Platycercus)56)44,Psittacus)51.667,Cacatua)100)21.667,((((Alcedo,(Momotus,Todus)61.333)42,(Brachypteracias,Coracias)91.833)49,Merops)96.167,((Bucorvus,Tockus)100,(Phoeniculus,Upupa)100)88.167)65.167)8.667,((Daptrius,Falco)100,(Herpetotheres,Micrastur)96.667)99.667)26.333,((((((Buteo,Gampsonyx)52.833,Pandion)99.833,Sagittarius)87,(Cathartes,Sarcoramphus)100)21.167,(Pharomachrus,Trogon)100)17.333,((Phodilus,Tyto)100,(Speotyto,Strix)100)92)4.667)2.333,(((Diomedea,(Oceanodroma,(Pelecanoides,Puffinus)94.833)26)49,Oceanites)70.5,Eudyptula)31.167)4.833,(Cariama,(Colius,Urocolius)100)26.667)56.667,(((((Anhinga,Phalacrocorax)42.5,Morus)99.833,Fregata)78.5,((((Ardea,Cochlearius)99.833,Eudocimus)47.667,((Balaeniceps,Scopus)74.333,Pelecanus)51.333)13.667,Ciconia)48.833)45.833,Gavia)13.5)13.5,(Choriotis,Eupodotis)100)4,(((((Aramus,Grus)91.167,Psophia)68.167,((Heliornis,Sarothrura)92.167,(Himantornis,Rallus)100)100)100,(Corythaeola,Tauraco)99.833)25.833,(((Arenaria,((Jacana,Rostratula)92.333,(Pedionomus,Thinocorus)91)100)99.833,((Dromas,Larus)94.667,Turnix)67.167)91,(Burhinus,((Charadrius,Phegornis)50.667,Haematopus)98.167)60.333)99)24.333)7.167,(((((((Aegotheles,(((Aerodramus,Streptoprocne)74,Hemiprocne)100,(Colibri,Phaethornis)100)77.833)80.167,(Caprimulgus,Eurostopodus)97.5)57.667,((Batrachostomus,Podargus)100,Steatornis)52.667)22.5,((Eurypyga,Rhynochetos)100,(Phaethon_le,Phaethon_ru)100)42)9.167,((Nyctibius_br,Nyctibius_gr)100,Opisthocomus)20.667)7.5,((((((Columba,Geotrygon)58.833,Columbina)79.5,Otidiphaps)80,Treron)100,(Pterocles,Syrrhaptes)100)44.667,(Mesitornis,Monias)100)15.333)8.167,(Phoenicopterus,Podiceps)99.167)4.167)31.833,(((Centropus,Coua)66.5,((Coccyzus,Phaenicophaeus)100,Cuculus)93.833)79,(Crotophaga,Geococcyx)98.333)100)100,(((Alectura,Megapodius)100,(((Colinus,((Coturnix,Gallus)99.667,Rollulus)88.833)58.167,Numida)100,Crax)88.333)100,((((Anas,Aythya)100,(Anser,((Biziura,Malacorhynchus)74.167,Oxyura)40.667)35.5)100,Anseranas)97.833,Chauna)95)100)100,((Apteryx,(Casuarius,Dromaius)100)64.167,(((Crypturellus,Tinamus)99,Nothoprocta)53.833,Eudromia)100)90)77.5,Rhea,Struthio)0;
tree nuc_ML  = [&U] (((((((((((Acanthisitta,(((((((((Bombycilla,Regulus)48.833,((Fringilla,Passer)100,(Ploceus,Vidua)100)100)30.167,(Sylvia,Turdus)58)100,Picathartes)100,Corvus)100,Malurus)100,Climacteris)100,Menura)100,(((((Dendrocolaptes,Scytalopus)98.833,Grallaria)99.833,Thamnophilus)100,((Mionectes,Tyrannus)100,Pipra)100)100,((Pitta,Smithornis)69.833,Sapayoa)100)100)100)100,(((((Alisterus,Psittacula)84.5,Micropsitta)100,(Chalcopsitta,Platycercus)100)100,Psittacus)100,Cacatua)100)78,((Daptrius,Falco)100,(Herpetotheres,Micrastur)100)100)72.833,Cariama)67.333,(((((((((Alcedo,Momotus)100,Todus)100,(Brachypteracias,Coracias)100)58.167,Merops)100,((Bucco,Galbula)100,((Capito,Megalaima)100,(Dryocopus,Indicator)100)100)100)94.167,((Bucorvus,Tockus)100,(Phoeniculus,Upupa)100)100)100,(Pharomachrus,Trogon)100)71.333,Leptosomus)91.667,((Colius,Urocolius)100,((Phodilus,Tyto)100,(Speotyto,Strix)100)100)49.667)54.167)31.833,((((Buteo,Gampsonyx)100,Pandion)100,Sagittarius)100,(Cathartes,Sarcoramphus)100)57.833)100,(((Arenaria,((Jacana,Rostratula)100,(Pedionomus,Thinocorus)100)100)100,((Dromas,Larus)100,Turnix)100)100,(Burhinus,((Charadrius,Phegornis)100,Haematopus)100)100)100)83.667,(((((((((((Anhinga,Phalacrocorax)100,Morus)100,Fregata)100,(((Ardea,Cochlearius)100,Eudocimus)63,((Balaeniceps,Scopus)64.333,Pelecanus)100)100)90.167,Ciconia)77.167,(((Diomedea,(Oceanodroma,(Pelecanoides,Puffinus)100)100)54.333,Oceanites)100,Eudyptula)99.833)89.833,Gavia)86.667,(Corythaeola,Tauraco)100)46,(((((Aramus,Grus)100,Psophia)100,((Heliornis,Sarothrura)100,(Himantornis,Rallus)100)100)100,(((Centropus,Coua)91.667,((Coccyzus,Phaenicophaeus)100,Cuculus)100)100,(Crotophaga,Geococcyx)100)100)52.833,(Choriotis,Eupodotis)100)66.5)77.667,Opisthocomus)47.167,(Phaethon_le,Phaethon_ru)100)36.667)12,((((((Aegotheles,(((Aerodramus,Streptoprocne)100,Hemiprocne)100,(Colibri,Phaethornis)100)100)100,(Caprimulgus,Eurostopodus)100)56,(Batrachostomus,Podargus)100)60.5,((Nyctibius_br,Nyctibius_gr)100,Steatornis)37.667)100,(Eurypyga,Rhynochetos)100)63.333,((((((Columba,Geotrygon)100,Treron)43.667,(Columbina,Otidiphaps)53.333)100,(Mesitornis,Monias)100)66.5,(Pterocles,Syrrhaptes)100)46.333,(Phoenicopterus,Podiceps)100)47.833)16.833)100,(((Alectura,Megapodius)100,(((Colinus,((Coturnix,Gallus)100,Rollulus)100)100,Numida)100,Crax)100)100,((((((Anas,Aythya)100,Biziura)58,(Anser,Malacorhynchus)51.5)26.667,Oxyura)100,Anseranas)100,Chauna)100)100)100,(((Apteryx,(Casuarius,Dromaius)100)95.333,((Crypturellus,Tinamus)100,(Eudromia,Nothoprocta)98.833)100)61.333,Rhea)100,Struthio)0;
tree comb_ML = [&U] (((((((((((Acanthisitta,(((((((((Bombycilla,Regulus)36.167,(Sylvia,Turdus)42.333)36.5,((Fringilla,Passer)100,(Ploceus,Vidua)100)100)100,Picathartes)100,Corvus)100,Malurus)100,Climacteris)100,Menura)100,(((((Dendrocolaptes,Scytalopus)66.333,Grallaria)99.833,Thamnophilus)100,((Mionectes,Tyrannus)100,Pipra)100)100,((Pitta,Smithornis)68.667,Sapayoa)100)100)100)100,(((((Alisterus,Psittacula)91.167,Micropsitta)100,(Chalcopsitta,Platycercus)100)100,Psittacus)100,Cacatua)100)81.667,((Daptrius,Falco)100,(Herpetotheres,Micrastur)100)100)75.667,Cariama)56.667,(((((((((Alcedo,Momotus)100,Todus)100,(Brachypteracias,Coracias)100)66.667,Merops)100,((Bucco,Galbula)100,((Capito,Megalaima)100,(Dryocopus,Indicator)100)100)100)97.5,((Bucorvus,Tockus)100,(Phoeniculus,Upupa)100)100)100,(Pharomachrus,Trogon)100)60,Leptosomus)83.833,((Colius,Urocolius)100,((Phodilus,Tyto)100,(Speotyto,Strix)100)100)49.333)47.833)31.5,((((Buteo,Gampsonyx)100,Pandion)100,Sagittarius)100,(Cathartes,Sarcoramphus)100)71)100,(((Arenaria,((Jacana,Rostratula)100,(Pedionomus,Thinocorus)100)100)100,((Dromas,Larus)100,Turnix)100)100,(Burhinus,((Charadrius,Phegornis)100,Haematopus)100)100)100)90.5,(((((((((Anhinga,Phalacrocorax)100,Morus)100,Fregata)100,(((Ardea,Cochlearius)100,Eudocimus)74.5,((Balaeniceps,Scopus)75,Pelecanus)100)99.833)70,Ciconia)89.5,(((Diomedea,(Oceanodroma,(Pelecanoides,Puffinus)100)100)48.5,Oceanites)100,Eudyptula)100)88.667,Gavia)89.833,((((((Aramus,Grus)100,Psophia)100,((Heliornis,Sarothrura)100,(Himantornis,Rallus)100)100)100,(((Centropus,Coua)88.333,((Coccyzus,Phaenicophaeus)100,Cuculus)100)100,(Crotophaga,Geococcyx)100)100)37,(Choriotis,Eupodotis)100)66.167,(Corythaeola,Tauraco)100)39.333)87.667,Opisthocomus)44.667)29.833,(((((((Aegotheles,(((Aerodramus,Streptoprocne)100,Hemiprocne)100,(Colibri,Phaethornis)100)100)100,(Caprimulgus,Eurostopodus)100)60.167,(Batrachostomus,Podargus)100)59.333,(Nyctibius_br,Nyctibius_gr)100)43.5,Steatornis)100,(Eurypyga,Rhynochetos)100)64.5,((((((((Columba,Geotrygon)100,Columbina)76.167,Otidiphaps)67.167,Treron)100,(Mesitornis,Monias)100)71.333,(Pterocles,Syrrhaptes)100)57.833,(Phoenicopterus,Podiceps)100)41.333,(Phaethon_le,Phaethon_ru)100)20.5)40.167)100,(((Alectura,Megapodius)100,(((Colinus,((Coturnix,Gallus)100,Rollulus)100)100,Numida)100,Crax)100)100,((((((Anas,Aythya)100,Biziura)59,(Malacorhynchus,Oxyura)48.167)26.333,Anser)100,Anseranas)100,Chauna)100)100)100,(((Apteryx,(Casuarius,Dromaius)100)99.833,((Crypturellus,Tinamus)100,(Eudromia,Nothoprocta)93)100)88.333,Rhea)100,Struthio)0;

End;
